# Supplementary material for: How does diagnostic subtype affect the quality of primary care for people with dementia? A retrospective cohort study in 1490 English general practices
Source: Age Ageing. 2026 Apr 20;55(4):afag101. doi: 10.1093/ageing/afag101 (PMC13092812; doi:10.1093/ageing/afag101)
Supplement: Supplementary_material_afag101 [file supplementary_material_afag101.zip]

Archive with 2 entries (2 files):
- aa-25-3645-File002.pdf
- aa-25-3645-File003.pdf
